# Supplementary material for: Design characteristics of mass balance studies conducted for protein kinase inhibitors
Source: Cancer Chemother Pharmacol. 2026 Jul 13;96(1):76. doi: 10.1007/s00280-026-04926-5 (PMC13364880; doi:10.1007/s00280-026-04926-5)
Supplement: Supplementary file 1 — Supplementary Material 1 [file 280_2026_4926_MOESM1_ESM.xlsx]

## Sheet: Data
Marketing authorisation date	Drug	ATC	EMA Product Number	FDA New Drug Application	Mass balance trial conducted?	Mass balance trial published?	Digital Object Identifier	Number of participants	Number of males	Number of females	Participant type	Single-/multiple-dose administration design	Study location	Pharmacogenetic factors mentioned in Materials & Methods under participant inclusion (NB: metabolizer and transporter statuses only)	Predominant drug-metabolizing enzyme(s) mentioned in the EPAR	Total radioactivity recovered (%)	Fraction radioactivity recovered in feces (%)	Fraction radioactivity recovered in urine (%)	Mean/median recoveries reported	Study duration/radioactivity detection period (days)	Comments
2001-03-13	sirolimus	L01EG04	EMEA/H/C/000273	021083	Yes	Yes, as article	https://doi.org/10.1097/01.ftd.0000179838.33020.34	6	6	0	Healthy	Single	United States of America	No	CYP3A4	93	91	2	Mean	15
2001-11-07	imatinib	L01EA01	EMEA/H/C/000406	021335	Yes	Yes, as article	https://doi.org/10.1124/dmd.105.004283	4	4	0	Healthy	Single	Switzerland	Yes	CYP3A4	81	68	13	Mean	11	Mass balance publication: "The subjects were genotyped with respect to hepatic cytochrome P450 isoenzyme CYP2D6"
2005-09-19	erlotinib	L01EB02	EMEA/H/C/000618	021743	Yes	Yes, as article	https://doi.org/10.1124/dmd.105.007765	4	4	0	Healthy	Single	United States of America	No	CYP3A4	91	83	8	Mean	11
2006-07-19	sunitinib	L01EX01	EMEA/H/C/000687	021938	Yes	Yes, as article	https://doi.org/10.1124/dmd.111.042853	6	6	0	Healthy	Single	Unknown	No	CYP3A4	77	61	16	Mean	≥21
2006-07-19	sorafenib	L01EX02	EMEA/H/C/000690	021923	Yes	No	Not applicable	4	4	0	Healthy	Single	United States of America	Not assessed	CYP3A4, UGT1A9	96	77	19	Unknown	14
2006-11-20	dasatinib	L01EA02	EMEA/H/C/000709	021986	Yes	Yes, as article	https://doi.org/10.1124/dmd.107.018267	8	8	0	Healthy	Single	United States of America	No	CYP3A4	89	85	4	Mean	9
2007-11-19	nilotinib	L01EA03	EMEA/H/C/000798	022068	Yes	Partly, as abstract	https://doi.org/10.1182/blood.V106.11.4887.4887	4	4	0	Healthy	Single	United States of America	Not assessed	CYP3A4	95	90	5	Unknown	7
2007-11-19	temsirolimus	L01EG01	EMEA/H/C/000799	022088	Yes	No	Not applicable	6	6	0	Healthy	Single	United States of America	Not assessed	CYP3A4	83	78	5	Mean	14
2008-06-10	lapatinib	L01EH01	EMEA/H/C/000795	022059	Yes	Yes, as article	https://doi.org/10.1124/dmd.111.040949	6	3	3	Healthy	Single	United States of America	No	CYP3A4/5	93	92	1	Median	7
2009-06-24	gefitinib	L01EB01	EMEA/H/C/001016	021399	Yes	Yes, as article	https://doi.org/10.1080/00498250400009171	6	6	0	Healthy	Single	United Kingdom	No	CYP3A4	90	86	3	Mean	10
2010-06-14	pazopanib	L01EX03	EMEA/H/C/001141	022465	Yes	Yes, as article	https://doi.org/10.3109/00498254.2012.734642	3	3	0	Patients	Single	United States of America	No	CYP3A4	85	82	3	Mean	7
2011-09-02	everolimus	L01EG02	EMEA/H/C/001038	022334	Yes	No	Not applicable	4	4	0	Patients	Single	United Kingdom	Not assessed	CYP3A4	85	80	5	Unknown	10
2012-02-16	vandetanib	L01EX04	EMEA/H/C/002315	022405	Yes	Yes, as article	https://doi.org/10.1016/j.clinthera.2011.11.011	4	4	0	Healthy	Single	United Kingdom	No	CYP3A4	69	44	25	Unknown	21
2012-02-17	vemurafenib	L01EC01	EMEA/H/C/002409	202429	Yes	Yes, as article	https://doi.org/10.1002/prp2.113	7	3	4	Patients	Multiple	Switzerland	No	CYP3A4	95	94	1	Mean	18
2012-08-23	ruxolitinib	L01EJ01	EMEA/H/C/002464	202192	Yes	Yes, as article	https://doi.org/10.1124/dmd.110.033787	6	6	0	Healthy	Single	United States of America	No	CYP3A4	96	22	74	Mean	8
2012-09-03	axitinib	L01EK01	EMEA/H/C/002406	202324	Yes	Yes, as article	https://doi.org/10.1124/dmd.113.056531	8	8	0	Healthy	Single	United States of America	No	CYP3A4/5	60	37	23	Median	12
2012-10-23	crizotinib	L01ED01	EMEA/H/C/002489	202570	Yes	Yes, as article	https://doi.org/10.3109/00498254.2014.941964	6	6	0	Healthy	Single	United States of America	No	CYP3A4	85	63	22	Mean	20
2013-03-27	bosutinib	L01EA04	EMEA/H/C/002373	203341	Yes	Partly, as abstract	https://doi.org/10.3109/03602532.2010.506057 (Abstract P350)	6	6	0	Healthy	Single	United States of America	Not assessed	CYP3A4	95	91	3	Mean	10
2013-07-01	ponatinib	L01EA05	EMEA/H/C/002695	203469	Yes	Yes, as article	https://doi.org/10.1007/s00280-017-3240-x	6	6	0	Healthy	Single	United States of America	No	CYP3A4, (unspecified) esterases	92	87	5	Mean	14
2013-08-26	dabrafenib	L01EC02	EMEA/H/C/002604	202806	Yes	Yes, as article	https://doi.org/10.1124/dmd.113.053785	4	3	1	Patients	Single	United States of America	No	CYP3A4, CYP2C8	94	71	23	Mean	11
2013-08-26	regorafenib	L01EX05	EMEA/H/C/002573	203085	Yes	Yes, as article	https://doi.org/10.1007/s00280-017-3480-9	4	4	0	Healthy	Single	United Kingdom	No	CYP3A4, UGT1A9	91	71	19	Mean	12
2013-09-25	afatinib	L01EB03	EMEA/H/C/002280	201292	Yes	Yes, as article	https://doi.org/10.1007/s00280-011-1803-9	8	8	0	Healthy	Single	The Netherlands	No	"Metabolism as excretion pathway was of subordinate importance in all species..."	90	85	4	Mean	13
2014-06-30	trametinib	L01EE01	EMEA/H/C/002643	204114	Yes	Yes, as article	https://doi.org/10.3109/00498254.2013.831143	2	2	0	Patients	Single	United States of America	No	"...metabolized predominantly via deacetylation likely mediated by hydrolytic esterases."	43	37	6	Mean	10	Average percentages needed to be calculated by ourselves, for which we used the percentages given for the individual trial participants shown in the mass balance publication.
2014-09-18	idelalisib	L01EM01	EMEA/H/C/003843	205858	Yes	Partly, as abstract	https://doi.org/10.1182/blood.V122.21.5570.5570	8	8	0	Healthy	Single	United States of America	Not assessed	AO	92	78	14	Mean	21
2014-10-21	ibrutinib	L01EL01	EMEA/H/C/003791	205552	Yes	Yes, as article	https://doi.org/10.1124/dmd.114.060061	6	6	0	Healthy	Single	Belgium	Yes	CYP3A4	89	8	81	Mean	7	Mass balance publication: "To assess the relative contribution of CYP3A4 versus CYP2D6 metabolism, 2 CYP2D6-poor metabolizers (evident from genotype analysis at screening) were enrolled. Various 2D6 genotypes were tested for each participant"
2015-01-14	nintedanib	L01EX09	EMEA/H/C/002569	205832	Yes	Yes, as article	https://doi.org/10.3109/00498254.2010.545452	8	8	0	Healthy	Single	Unknown	No	(unspecified) esterases	95	94	1	Mean	7
2015-05-06	ceritinib	L01ED02	EMEA/H/C/003819	205755	Yes	No	Not applicable	6	6	0	Healthy	Single	United States of America	Not assessed	CYP3A	92	91	1	Mean	7
2015-11-20	cobimetinib	L01EE02	EMEA/H/C/003960	206192	Yes	Yes, as article	https://doi.org/10.1124/dmd.115.066282	6	6	0	Healthy	Single	United States of America	No	CYP3A, UGT2B7	94	77	18	Mean	29	The study duration differed markedly between the mass balance publication (17 days) and the EPAR (29 days).
2016-02-01	osimertinib	L01EB04	EMEA/H/C/004124	208065	Yes	No	Not applicable	8	8	0	Healthy	Single	United Kingdom	Not assessed	CYP3A4/5	82	68	14	Mean	84
2016-08-25	lenvatinib	L01EX08	EMEA/H/C/003727	206947	Yes	Yes, as article	https://doi.org/10.1007/s10637-014-0181-7	6	3	3	Patients	Single	The Netherlands	No	CYP3A4, AO	89	64	25	Mean	11
2016-09-09	cabozantinib	L01EX07	EMEA/H/C/002640	203756	Yes	Yes, as article	https://doi.org/10.1124/dmd.115.063610	8	8	0	Healthy	Single	United States of America	No	CYP3A4	81	54	27	Mean	48
2016-11-09	palbociclib	L01EF01	EMEA/H/C/003853	207103	Yes	Partly, as abstract	https://doi.org/10.3109/03602532.2015.1071933 (Abstract P340)	6	6	0	Healthy	Single	United States of America	Not assessed	CYP3A4, SULT2A1	92	74	18	Median	9
2017-02-16	alectinib	L01ED03	EMEA/H/C/004164	208434	Yes	Yes, as article	https://doi.org/10.1080/00498254.2016.1179821	6	6	0	Healthy	Single	The Netherlands	No	CYP3A	98	98	0	Mean	7
2017-08-22	ribociclib	L01EF02	EMEA/H/C/004213	209092	Yes	Yes, as article	https://doi.org/10.1002/prp2.599	6	6	0	Healthy	Single	The Netherlands	No	CYP3A4	92	69	23	Mean	22
2017-08-24	tivozanib	L01EK03	EMEA/H/C/004131	212904	Yes	Yes, as article	https://doi.org/10.1177/2160763X12447303	7	7	0	Healthy	Single	United States of America	No	"CYP3A4 has been identified as one of the metabolic pathways. However the contribution of different elimination mechanisms and routes has not been fully assessed."	91	79	12	Mean	28
2017-09-18	midostaurin	L01EX10	EMEA/H/C/004095	207997	Yes	Yes, as article	https://doi.org/10.1124/dmd.116.072744	6	5	1	Healthy	Single	United States of America	No	CYP3A4	82	78	4	Mean	20
2018-08-31	neratinib	L01EH02	EMEA/H/C/004030	208051	Yes	No	Not applicable	6	6	0	Healthy	Single	United States of America	Not assessed	CYP3A4	98	97	1	Mean	9
2018-09-19	encorafenib	L01EC03	EMEA/H/C/004580	210496	Yes	Yes, as article	https://doi.org/10.1002/prp2.1140	4	4	0	Healthy	Single	Unknown	No	CYP3A4	86	39	47	Mean	6	The fraction recovered in feces differed markedly between the mass balance publication (47%) and the EPAR (39%), thus also leading to different total percentages of radioactivity recovered (95% and 86%, respectively).
2018-09-20	binimetinib	L01EE03	EMEA/H/C/004579	210498	Yes	Yes, as article	https://doi.org/10.1002/prp2.70061	6	6	0	Healthy	Single	United States of America	No	UGT1A1	94	62	31	Mean	15
2018-09-26	abemaciclib	L01EF03	EMEA/H/C/004302	208716	Yes	Partly, as abstract	https://doi.org/10.1158/1538-7445.AM2016-2830	6	Unknown	Unknown	Healthy	Single	United States of America	Not assessed	CYP3A4	84	81	3	Mean	14
2018-11-22	brigatinib	L01ED04	EMEA/H/C/004248	208772	Yes	No	Not applicable	6	6	0	Healthy	Single	United States of America	Not assessed	CYP3A4, CYP2C8	90	65	25	Unknown	Unknown
2019-04-02	dacomitinib	L01EB07	EMEA/H/C/004779	211288	Yes	Yes, as article	https://doi.org/10.1007/s00280-013-2207-9	6	6	0	Healthy	Single	United States of America	No	CYP2D6, "glutathione conjugation"	82	78	3	Median	23
2019-05-06	lorlatinib	L01ED05	EMEA/H/C/004646	210868	Yes	Yes, as article	https://doi.org/10.1002/jcph.1621	6	6	0	Healthy	Single	United States of America	No	CYP3A4, UGT1A4	89	41	48	Mean	12
2019-09-19	larotrectinib	L01EX12	EMEA/H/C/004919	210861	Yes	No	Not applicable	12	12	0	Healthy	Single	United States of America	Not assessed	CYP3A4	97	58	39	Mean	13	The study included two parts with a total of 12 healthy male volunteers, but it was not stated how many subjects participated in each part.
2019-10-24	gilteritinib	L01EX13	EMEA/H/C/004752	211349	Yes	Yes, as article	https://doi.org/10.1007/s40262-020-00888-w	6	3	3	Patients	Multiple	United States of America	No	CYP3A4	81	65	16	Mean	32
2020-07-27	alpelisib	L01EM03	EMEA/H/C/004804	212526	Yes	Yes, as article	https://doi.org/10.1007/s00280-015-2842-4	4	4	0	Healthy	Single	The Netherlands	No	CYP3A4	95	81	14	Mean	8
2020-07-31	entrectinib	L01EX14	EMEA/H/C/004936	212725	Yes	Yes, as article	https://doi.org/10.1007/s10637-020-01047-5	6	6	0	Healthy	Single	United States of America	No	CYP3A4	86	83	3	Mean	13
2020-09-24	avapritinib	L01EX18	EMEA/H/C/005208	212608	Yes	No	Not applicable	Unknown	Unknown	0	Healthy	Single	Unknown	Not assessed	CYP3A4	88	70	18	Mean	Unknown
2020-11-05	acalabrutinib	L01EL02	EMEA/H/C/005299	210259	Yes	Yes, as article	https://doi.org/10.1124/dmd.118.084459	6	4	2	Healthy	Single	United States of America	Yes	CYP3A4	96	84	12	Mean	7	Mass balance publication: "Genotype analysis was performed for select variants of breast cancer resistance protein [BCRP or ABCG2, 421C>A], CYP3A5 [6986A>G], and glutathione S-transferase GSTM1 [−/− (null), −/+, +/+]."
2021-02-08	fedratinib	L01EJ02	EMEA/H/C/005026	212327	Yes	Yes, as article	https://doi.org/10.1007/s00280-020-04121-0	6	6	0	Healthy	Single	United States of America	No	CYP3A4	82	77	5	Mean	35
2021-02-11	tucatinib	L01EH03	EMEA/H/C/005263	213411	Yes	Yes, as article	https://doi.org/10.1007/s00280-022-04429-z	8	4	4	Healthy	Single	United States of America	No	CYP2C8	90	86	4	Mean	13
2021-02-11	selpercatinib	L01EX22	EMEA/H/C/005375	213246	Yes	Probably not	Not applicable	6	6	0	Healthy	Single	United States of America	Not assessed	CYP3A4	94	69	24	Mean	18	A mass balance publication could not be retrieved, and e-mails sent to the marketing authorisation holder were not answered.
2021-03-26	pemigatinib	L01EN02	EMEA/H/C/005266	213736	Yes	Probably not	Not applicable	7	7	0	Healthy	Single	Unknown	Not assessed	CYP3A4	95	82	13	Unknown	Unknown	A mass balance publication could not be retrieved, and e-mails sent to the marketing authorisation holder were not answered.
2021-05-19	duvelisib	L01EM04	EMEA/H/C/005381	211155	Yes	No	Not applicable	6	6	0	Healthy	Single	The Netherlands	Not assessed	CYP3A4	93	79	14	Mean	Unknown
2021-06-17	selumetinib	L01EE04	EMEA/H/C/005244	213756	Yes	Yes, as article	https://doi.org/10.1016/j.clinthera.2016.09.002	5	5	0	Healthy	Single	United Kingdom	No	CYP3A4	93	59	34	Mean	9
2021-11-18	ripretinib	L01EX19	EMEA/H/C/005614	213973	No																EPAR: "A mass balance study was not performed as no suitable formulation was deemed suitable."
2021-11-22	zanubrutinib	L01EL03	EMEA/H/C/004978	213217	Yes	No	Not applicable	6	6	0	Healthy	Single	Unknown	Not assessed	CYP3A4	95	87	8	Mean	11
2022-02-16	tepotinib	L01EX21	EMEA/H/C/005524	214096	Yes	Yes, as article	https://doi.org/10.1007/s10637-020-00926-1	6	6	0	Healthy	Single	The Netherlands	No	CYP3A4, CYP2C8	92	78	14	Mean	16
2022-06-20	capmatinib	L01EX17	EMEA/H/C/004845	213591	Yes	Yes, as article	https://doi.org/10.1124/dmd.119.090324	6	6	0	Healthy	Single	The Netherlands	No	CYP3A4, AO	100	78	22	Mean	7
2022-08-25	asciminib	L01EA06	EMEA/H/C/005605	215358	Yes	Yes, as article	https://doi.org/10.1080/00498254.2019.1594449	4	4	0	Healthy	Single	United States of America	No	CYP3A4, UGT2B7	91	80	11	Mean	9
2023-07-04	futibatinib	L01EN04	EMEA/H/C/005627	214801	Yes	Yes, as article	https://doi.org/10.1002/cpdd.1271	6	6	0	Healthy	Single	United States of America	No	CYP3A	70	64	6	Mean	14
2023-10-30	pirtobrutinib	L01EL05	EMEA/H/C/005863	216059	Yes	Probably not	Not applicable	4	4	0	Healthy	Single	United States of America	Not assessed	CYP3A4	94	37	57	Unknown	Unknown	A mass balance publication could not be retrieved, and e-mails sent to the marketing authorisation holder were not answered.
2023-11-06	quizartinib	L01EX11	EMEA/H/C/005910	216993	Yes	Yes, as article	https://doi.org/10.1080/00498254.2016.1217100	6	6	0	Healthy	Single	United States of America	No	CYP3A4/5	78	76	2	Mean	14
2024-01-25	momelotinib	L01EJ04	EMEA/H/C/005768	216873	Yes	Yes, as article	https://doi.org/10.1124/dmd.117.078899	6	6	0	Healthy	Single	United States of America	No	CYP3A4	97	69	28	Mean	11
2024-06-17	capivasertib	L01EX27	EMEA/H/C/006017	218197	Yes	Yes, as article	https://doi.org/10.1124/dmd.124.001636	5	5	0	Healthy	Single	United Kingdom	No	CYP3A4, UGT2B7	95	50	45	Mean	7
2024-06-20	fruquintinib	L01EK04	EMEA/H/C/005979	217564	Yes	Yes, as article	https://doi.org/10.1007/s00280-017-3394-6	6	6	0	Healthy	Single	China	No	CYP3A4	90	30	60	Mean	14
2024-08-22	erdafitinib	L01EN01	EMEA/H/C/006050	212018	Yes	Yes, as article	https://doi.org/10.1080/00498254.2020.1821123	8	8	0	Healthy	Single	United States of America	Yes	CYP3A4, CYP2C9	87	69	19	Mean	16	Mass balance publication: "participants were genotyped at screening to ensure that both extensive and poor metabolizers of CYP2D6 were enrolled in the study."
2025-01-13	repotrectinib	L01EX28	EMEA/H/C/006005	218213	Yes	Partly, as supplementary protocol	https://doi.org/10.1056/NEJMoa2302299 (see supplementary protocol)	6	6	0	Healthy	Single	Unknown	Not assessed	CYP3A4	94	89	5	Mean	28
2025-01-20	lazertinib	L01EB09	EMEA/H/C/006074	219008	Yes	No	Not applicable	8	8	0	Healthy	Single	The Netherlands	Not assessed	GSTM1	90	86	4	Unknown	Unknown	EPAR: "In the mass-balance study NSC1004 study in 8 healthy subjects, 4 GSTM1 null and 4 non-null subjects, a single dose of 240 mg lazertinib containing 14C radiolabeled lazertinib was administered."
2025-07-17	mirdametinib	L01EE05	EMEA/H/C/006460	219379	Yes	Partly, as abstract	https://doi.org/10.1016/j.dmpk.2025.101303	8	8	0	Healthy	Single	Unknown	Not assessed	UGT1A6, UGT2B7	95	27	68	Mean	11
2025-09-17	vimseltinib	L01EX29	EMEA/H/C/006363	219304	Yes	Probably not	Not applicable	8	8	0	Healthy	Single	Unknown	Not assessed	Not identified	54	27	27	Mean	50
2026-02-12	aumolertinib	L01EB11	EMEA/H/C/006069	Not available	Yes	Yes, as article	https://doi.org/10.21037/atm-21-1606	4	4	0	Healthy	Single	China	No	CYP3A4	90	85	5	Mean	21	Mass balance publication: "The main exclusion criteria included the following: […] (IV) with factors affecting drug absorption, distribution, metabolism, and/or excretion; […]."
Design Characteristics of Mass Balance Studies Conducted for Protein Kinase Inhibitors
Benthe Riechelman1, Ramon Bolks2, Thijs H. Oude Munnink3, Jesse J. Swen4, Frank G.A. Jansman1,5, Frank Klont1,3,*
1 Unit of PharmacoTherapy, Epidemiology and Economics, Groningen Research Institute of Pharmacy, University of Groningen, Antonius Deusinglaan 1, 9713 AV Groningen, The Netherlands.
2 Stichting Beoordeling Ethiek Biomedisch Onderzoek (BEBO), Weiersstraat 1C, 9401 ET Assen, The Netherlands.
3 Department of Clinical Pharmacy and Pharmacology, University Medical Center Groningen, University of Groningen, Hanzeplein 1, 9700 RB Groningen, The Netherlands.
4 Department of Clinical Pharmacy & Toxicology, Leiden University Medical Center, Albinusdreef 2, 2333 ZA Leiden, The Netherlands.
5 Department of Clinical Pharmacy, Deventer Hospital, Nico Bolkesteinlaan 75, 7416 SE Deventer, The Netherlands.
* Corresponding author (frank.klont@rug.nl)
